# Supplementary material for: Chronic hypoxaemia and gender status modulate adiponectin plasmatic level and its multimer proportion in severe COPD patients: new endotypic presentation?
Source: BMC Pulm Med. 2020 Oct 1;20:255. doi: 10.1186/s12890-020-01288-3 (PMC7528580; doi:10.1186/s12890-020-01288-3)
Supplement: Supplementary file 2 — Additional file 2. [file 12890_2020_1288_MOESM2_ESM.xlsx]

## Sheet: Data Fig 1A-B
	Adpl level			HMW forms (%)
	Non-hypoxemic	Hypoxemic		Non-hypoxemic	Hypoxemic
	10240.3	35805.9		9.6942	14.4746
	3735.51	14027.6		4.7755	10.4051
	11152.2	26208.6		7.7359	10.4191
	8301.66	5775.44		8.2276	6.595
	4291.92	12603.5		7.4504	10.2039
	6532.52	3662.97		9.3887	5.1853
	13572	13306.2		6.376	10.5643
	27201.2	9379.47		10.8943	12.1708
	11257	6254.66		5.3758	10.1989
	13086.3	4558.81		6.4968	12.8774
	3030.83	9784.5		6.6759	3.9379
	28492	19731.7		8.8464	10.9899
	27302.9	8441.89		9.1926	6.7595
	6021.57	6498.29		12.6869	4.0389
	13858.8	9824.98		8.0851	10.2338
	14088.9	11444.9		11.7758	10.951
	9616.97	9225.18		8.2082	8.082
	19398	32384.5		7.2216	6.0119
	17823.3	3231.54		11.4208	9.4356
	2943.89	8900.87		7.8601	6.6006
	5153.98	31017.9		13.3674	11.635
	5830.37	10878.5		8.8202	14.4452
	15073	20581.8		12.8236	12.169
	17149.9	5247.38		8.1398	9.8157
	8847.86	2928.63		9.2417	11.6937
	19526.8	10769.8		11.4702	12.3982
	17896.9	29386.5		11.2749	11.4888
	3791.18	11045.3		6.4312	8.7082
	11835.2	5819.17		8.3173	9.8405
	3607.01	10154.4		6.2774	14.5316
	13055	13006.6		7.2289	6.6153
	17700	16965.5		12.3263	9.2627
	3969	4250.84		12.3263	13.4
	5192.21	3211.99		10.1164	8.6114
	13200	5603.28		5.4628	6.5481
	19694.2	15334.5		5.2229	5.0382
	6065.86	10488.1		3.66	2.5453
	15045.8	2262.17		6.7372	6.8867
	26273	39722		10.4068	12.4004
	11713	4703.73		3.5194	5.5831
	10348.1	11077.6		8.5754	9.5329
	11485.2	6397.42		6.1288	10.2343
	12118.9	7599.18		4.7235	6.9169
	4558.29	9704.11		4.353	9.3967
	7533.22	5857.78		3.5749	6.0568
	12087.2	12362.6		8.2542	6.0123
		9074.59			7.5621
		16220.8			9.9724
		9736.35			10.4839
		5290.16			6.7998
		11017.1			8.8697
		19791.3			8.9377
		10239.2			6.4092
		8715.26			9.8502

## Sheet: Data Fig 2A-B
	Adpl level			HMW forms (%)
	Women	Men		Women	Men
	26208.6	10240.3		10.4191	9.6942
	5775.44	35805.9		6.595	14.4746
	3735.51	14027.6		4.7755	10.4051
	11152.2	12603.5		7.7359	10.2039
	9379.47	3662.97		12.1708	5.1853
	6532.52	8301.66		9.3887	8.2276
	19731.7	13306.2		10.9899	10.5643
	13572	6254.66		6.376	10.1989
	27201.2	4558.81		10.8943	12.8774
	6498.29	4291.92		4.0389	7.4504
	9824.98	9784.5		10.2338	3.9379
	11444.9	8441.89		10.951	6.7595
	9225.18	11257		8.082	5.3758
	28492	13086.3		8.8464	6.4968
	27302.9	32384.5		9.1926	6.0119
	8900.87	3231.54		6.6006	9.4356
	13858.8	3030.83		8.0851	6.6759
	14088.9	6021.57		11.7758	12.6869
	19398	31017.9		7.2216	11.635
	20581.8	9616.97		12.169	8.2082
	5247.38	10878.5		9.8157	14.4452
	29386.5	17823.3		11.4888	11.4208
	17149.9	2943.89		8.1398	7.8601
	17896.9	5153.98		11.2749	13.3674
	10154.4	5830.37		14.5316	8.8202
	16965.5	15073		9.2627	12.8236
	19694.2	2928.63		5.2229	11.6937
	6065.86	10769.8		3.66	12.3982
	15045.8	11045.3		6.7372	8.7082
	39722	8847.86		12.4004	9.2417
	4703.73	19526.8		5.5831	11.4702
	11077.6	3791.18		9.5329	6.4312
	6397.42	5819.17		10.2343	9.8405
	7599.18	11835.2		6.9169	8.3173
	10348.1	3607.01		8.5754	6.2774
	11485.2	13006.6		6.1288	6.6153
	4558.29	13055		4.353	7.2289
	7533.22	17700		3.5749	12.3263
	9074.59	4250.84		7.5621	13.4
		3211.99			8.6114
		3969			12.3263
		5192.21			10.1164
		5603.28			6.5481
		13200			5.4628
		15334.5			5.0382
		10488.1			2.5453
		2262.17			6.8867
		26273			10.4068
		9704.11			9.3967
		11713			3.5194
		5857.78			6.0568
		12362.6			6.0123
		12118.9			4.7235
		16220.8			9.9724
		9736.35			10.4839
		5290.16			6.7998
		11017.1			8.8697
		19791.3			8.9377
		12087.2			8.2542
		10239.2			6.4092
		8715.26			9.8502

## Sheet: Data Fig 3A-B
	Adpl level			Adpl level
	Non-hypercapnic women	Hypercapnic women		Non-hyperinflation women	Hyperinflation women
	11152.2	5775.44		26208.6	3735.51
	13572	3735.51		5775.44	9379.47
	27201.2	9379.47		11152.2	9225.18
	9824.98	6532.52		19731.7	28492
	11444.9	19731.7		13572	5247.38
	9225.18	6498.29		27201.2	4703.73
	28492	8900.87		6498.29	10348.1
	27302.9	13858.8		9824.98	11485.2
	14088.9	20581.8		11444.9	4558.29
	19398	5247.38		27302.9	9074.59
	29386.5	4703.73		8900.87
	17149.9	6397.42		13858.8
	17896.9	7599.18		14088.9
	10154.4	11485.2		19398
	16965.5	9074.59		20581.8
	19694.2			29386.5
	6065.86			17149.9
	15045.8			17896.9
	39722			10154.4
	11077.6			16965.5
	10348.1			19694.2
	4558.29			6065.86
	7533.22			15045.8
				39722
				11077.6
				6397.42
				7599.18
				7533.22

## Sheet: Data Fig 4A-D
	Adpl level			Adpl level			HMW forms (%)			HMW forms (%)
	Non-hypoxemic women	Hypoxemic women		Non-hypoxemic men	Hypoxemic men		Non-hypoxemic women	Hypoxemic women		Non-hypoxemic men	Hypoxemic men
	3735.51	26208.6		10240.3	35805.9		9.3887	12.1708		7.4504	10.2039
	11152.2	5775.44		8301.66	14027.6		6.376	10.9899		5.3758	5.1853
	6532.52	9379.47		4291.92	12603.5		10.8943	4.0389		6.4968	10.5643
	13572	19731.7		11257	3662.97		8.8464	10.2338		6.6759	10.1989
	27201.2	6498.29		13086.3	13306.2		9.1926	10.951		12.6869	12.8774
	28492	9824.98		3030.83	6254.66		8.0851	8.082		8.2082	3.9379
	27302.9	11444.9		6021.57	4558.81		11.7758	6.6006		11.4208	6.7595
	13858.8	9225.18		9616.97	9784.5		7.2216	12.169		7.8601	6.0119
	14088.9	8900.87		17823.3	8441.89		8.1398	9.8157		13.3674	9.4356
	19398	20581.8		2943.89	32384.5		11.2749	11.4888		8.8202	11.635
	17149.9	5247.38		5153.98	3231.54		5.2229	14.5316		12.8236	14.4452
	17896.9	29386.5		5830.37	31017.9		3.66	9.2627		9.2417	11.6937
	19694.2	10154.4		15073	10878.5		6.7372	12.4004		11.4702	12.3982
	6065.86	16965.5		8847.86	2928.63		8.5754	5.5831		6.4312	8.7082
	15045.8	39722		19526.8	10769.8		6.1288	9.5329		8.3173	9.8405
	10348.1	4703.73		3791.18	11045.3		4.353	10.2343		6.2774	6.6153
	11485.2	11077.6		11835.2	5819.17		3.5749	6.9169		7.2289	13.4
	4558.29	6397.42		3607.01	13006.6			7.5621		12.3263	8.6114
	7533.22	7599.18		13055	4250.84					12.3263	6.5481
		9074.59		17700	3211.99					10.1164	5.0382
				3969	5603.28					5.4628	2.5453
				5192.21	15334.5					10.4068	6.8867
				13200	10488.1					3.5194	9.3967
				26273	2262.17					4.7235	6.0568
				11713	9704.11					8.2542	6.0123
				12118.9	5857.78						9.9724
				12087.2	12362.6						10.4839
					16220.8						6.7998
					9736.35						8.8697
					5290.16						8.9377
					11017.1						6.4092
					19791.3						9.8502
					10239.2
					8715.26
